# Supplementary material for: Indigenous Social Enterprises and Health and Wellbeing: A Scoping Review and Conceptual Framework
Source: Int J Environ Res Public Health. 2022 Nov 4;19(21):14478. doi: 10.3390/ijerph192114478 (PMC9657732; doi:10.3390/ijerph192114478)
Supplement: Supplementary file 1 [file ijerph-19-14478-s001.zip]

Archive with 2 entries (2 files):
- File S1 - Data Extraction Tool.xlsx
- Table S1 - Documents in scoping review and sources.pdf
