# Supplementary material for: Indigenous Social Enterprises and Health and Wellbeing: A Scoping Review and Conceptual Framework
Source: Int J Environ Res Public Health. 2022 Nov 4;19(21):14478. doi: 10.3390/ijerph192114478 (PMC9657732; doi:10.3390/ijerph192114478)
Supplement: Supplementary file 1 [file ijerph-19-14478-s001.zip › File S1 - Data Extraction Tool.xlsx]

## Sheet: Tool
Article code	Bibliographic information	Country	Type of study	Methodology	Description of Study	Discipline	Theory	Type of Theory	Model	Type of Model	Framework	Type of Frameworl	Evaluation	Type of Evaluation	Scope of Study	Geographic setting	Management and or Ownership	Funding mentioned in article	Funding Source	Funding notes	Mission of Social Enterprise	Type of Activities of Social Enterprise	Key themes	Values (yes/no)	Values Description	Main findings/recommendations	Were there any unintended consequences/ outcomes?	Research implications	Notes	Additional publications that may provide complementary/supplementary information

## Sheet: Dropdown tabs
Country	Type of study	Theory	Type of Theory	Model	Type of Model	Framework	Type of Framework	Evaluation	Type of Evaluation	Scope of Study	Geographic setting	Management/Ownership	Funding	Funding Source (include)	Mission of Social Enterprise	Type of Activities of Social Enterprise
Australia	Systematic review	Yes		Yes		Yes		Yes	Impact	One enterprise	Urban	Social Enterprise located in community but managed by non-Indigenous	Yes	Self generated/enterprise	Health specific	Health & Social assistance
New Zealand	Non-systematic review	No		No		No		No	Process	Community - number of enterprises in one community	Rural	Social Enterprise managed by community/Indigenous person	No	Philanthropic	Well-being	Employment
Canada	Quantitative	Unable to determine		Unable to determine		Unable to determine		Unable to determine	Outcome	Region - social enterprises in a region	Remote	Social Enterprise initiated by community/Indigenous person but managed by non-Indigenous person	Unable to determine	Government	Rehabiltation	Education/training
USA	Qualitative								Developmental	Country - social enterprises from a whole country - ie Maori Social enterprises	Mixed	Social Enterprise initated by community/Indigenous person and managed by Indigenous person		Combination	Employment/poverty alleviation	Art
Multi	Mixed Methods								Performance measurement	N A/not clear	Not specified	Not specified/unable to determine			Education/training	Agriculture/fishing
	Descriptive								Other						Community development	Hospitality
	Commentary/opinion														Crime prevention	Tourism
	Other														Other	Other - see notes
															Not stated unable to determine	Not stated unable to determine
